# Supplementary material for: Effect of Fetoscopic Laser Photocoagulation on Fetal Growth and Placental Perfusion in Twin–Twin Transfusion Syndrome
Source: J Clin Med. 2022 Jul 28;11(15):4404. doi: 10.3390/jcm11154404 (PMC9368961; doi:10.3390/jcm11154404)
Supplement: Supplementary file 1 [file jcm-11-04404-s001.zip]

Archive with 1 entries (1 files):
- jcm-1755134-supplementary.pdf
